# Supplementary material for: Genome-Wide Association Mapping of Barley Yellow Dwarf Virus Tolerance in Spring Oat (Avena sativa L.)
Source: PLoS One. 2016 May 13;11(5):e0155376. doi: 10.1371/journal.pone.0155376 (PMC4866777; doi:10.1371/journal.pone.0155376)
Supplement: S1 Table — (XLSX) [file pone.0155376.s001.xlsx]

## Sheet: supptable
Name	Cooperator	Pedigree	BYDV BLUP	SNP 3C	SNP 18D	Haplotype
Chinese 4	AAFC-Ottawa	Chinese 4	4.7257	-	-	--
OA1058-4	AAFC-Ottawa	AC Aylmer/06897	6.53263	-	-	--
Cantal	AAFC-Ottawa	QO190.2/QO189.5	7.66196	-	-	--
Vao-48	AAFC-Ottawa	VAO-1/OA516-2	7.66196	-	-	--
OA1272-1	AAFC-Ottawa	07877-3-13-4/07878-3-7-1	3.82224	-	+	-+
OA1250-2	AAFC-Ottawa	Souris/07836-2-5-2-1a-2	4.95157	-	+	-+
OA1250-1	AAFC-Ottawa	Souris/07836-2-5-2-1a-2	5.4033	-	+	-+
VAO -58	AAFC-Ottawa	AC Gwen/Gehl	5.4033	-	+	-+
Nice	AAFC-Ottawa	Sylva//PGR8648/Woodstock/3/Donegal	5.85503	-	+	-+
Navaro	AAFC-Ottawa	Navaro	6.0809	-	+	-+
OA1226-4	AAFC-Ottawa	07836-2-9-3-1a-2/ND960620	6.30676	-	+	-+
VAO-51	AAFC-Ottawa	2002VB-33/Gehl	6.30676	-	+	-+
OA1207-1	AAFC-Ottawa	95Ab10854/07776-3-9-1-1a	6.75849	-	+	-+
Sylva	AAFC-Ottawa	Shaw/Ogle	6.75849	-	+	-+
OA1130-1	AAFC-Ottawa	06914-1-1/06919-5-1	1.33772	+	+	++
OA1260-1	AAFC-Ottawa	OA1070-2/07834-3-1-1-1a-1	1.78945	+	+	++
OA1262-1	AAFC-Ottawa	07593-1-1-2/07989-10-1-8	2.24118	+	+	++
OA1253-1	AAFC-Ottawa	97Ab7979/07189-10-1-5	2.46705	+	+	++
OA1180-5	AAFC-Ottawa	Ida /06909-2-26	2.69291	+	+	++
OA1189-4	AAFC-Ottawa	OA1025-1/ 07800-2-8-1-1a	2.69291	+	+	++
OA1256-1	AAFC-Ottawa	Souris/07189-10-8-6	2.91878	+	+	++
04P07B-GT3D	AAFC-Ottawa	OT2022/Leggett	3.14464	+	+	++
OA1174-3	AAFC-Ottawa	Ida/06909-3-94	3.14464	+	+	++
OA1196-3	AAFC-Ottawa	07800-2-8-8-1a/OA1025-1	3.14464	+	+	++
OA1251-1	AAFC-Ottawa	Souris/07774-3-9-1-1a-1	3.14464	+	+	++
OA1263-2	AAFC-Ottawa	07878-3-6-5/07870-3-5-4	3.14464	+	+	++
OA1180-4	AAFC-Ottawa	Ida/OA1019-6	3.37051	+	+	++
OA1189-1	AAFC-Ottawa	OA1025-1/ 07800-2-8-1-1a	3.37051	+	+	++
OA1232-2	AAFC-Ottawa	06973-5-10-15-2/ND960620	3.37051	+	+	++
OA1176-1	AAFC-Ottawa	Ida/06909-1-19	3.43263	+	+	++
OA1232-5	AAFC-Ottawa	06973-5-10-15-2 / ND960620	3.59637	+	+	++
OA1268-3	AAFC-Ottawa	07868-1-71-1/07867-1-14-1	3.70828	+	+	++
Brown 1409-164	AAFC-Ottawa	Brown 1409-164	3.82224	+	+	++
OA1242-5	AAFC-Ottawa	06909-3-94/Irish	4.04811	+	+	++
OA1226-1	AAFC-Ottawa	07836-2-9-3-1a-2/ND960620	4.27397	+	+	++
OA1228-1	AAFC-Ottawa	W99A747/07836-2-5-2-1a-4	4.27397	+	+	++
OA1266-1	AAFC-Ottawa	07869-2-9-4/07868-2-1-1	4.27397	+	+	++
OA1197-1	AAFC-Ottawa	07800-2-8-5-1a/Sherwood	4.49984	+	+	++
VAO-44	AAFC-Ottawa	2002VB-33/Gehl	4.49984	+	+	++
OA1204-2	AAFC-Ottawa	MN-00222/07836-2-9-2-1a	4.7257	+	+	++
OA1248-1	AAFC-Ottawa	07836-2-9-2-1a-1/07823-2-4-3-1a-1	4.7257	+	+	++
Sherwood	AAFC-Ottawa	AC Aylmer/Goslin	4.7257	+	+	++
OA1202-1	AAFC-Ottawa	07783-3-2-1-1a/SA99297	5.4033	+	+	++
OA1234-1	AAFC-Ottawa	OT288/Triple Crown	5.4033	+	+	++
LAO-1136-014	AAFC-Winnipeg	AC Morgan//Elvy/CDC Boyer	6.53263	-	-	--
LAO-1134-022	AAFC-Winnipeg	AC Morgan/AC Mustang	6.98436	-	-	--
LAO-1134-045	AAFC-Winnipeg	AC Morgan/AC Mustang	7.3306	-	-	--
LAO-1135-046	AAFC-Winnipeg	AC Morgan/OT394	2.24118	+	-	+-
00P01-A11A4	AAFC-Winnipeg	AC Ronald//ND931475/AC Assiniboia	3.14464	+	-	+-
LAO-1136-024	AAFC-Winnipeg	AC Morgan//Elvy/CDC Boyer	3.43263	+	-	+-
LAO-1135-015	AAFC-Winnipeg	AC Morgan/OT394	3.82224	+	-	+-
LAO-1136-056	AAFC-Winnipeg	AC Morgan//Elvy/CDC Boyer	4.7257	+	-	+-
00P28-AN01B1	AAFC-Winnipeg	JC1624#3/HiFi#3	3.37051	-	+	-+
02G22-GM1E	AAFC-Winnipeg	AC Mustang/Baragan//01HN3021	5.85503	-	+	-+
02G31-NU6D	AAFC-Winnipeg	W97254/Pinnacle//Assiniboia/Omskij	1.56358	+	+	++
LAO-1104-028C1	AAFC-Winnipeg	ND9508252-75/CR245-Dw	1.56358	+	+	++
01G08-AG3E	AAFC-Winnipeg	Omskij/Ronald	2.01531	+	+	++
00P06-HD1D	AAFC-Winnipeg	AC Ronald/00UMOPN (USDA) 05	2.24118	+	+	++
02G31-NL7A	AAFC-Winnipeg	W97254/Pinnacle//Assiniboia/Omskij	2.24118	+	+	++
01G08-AA5C	AAFC-Winnipeg	Omskij/Ronald	2.69291	+	+	++
01G04-CC3E	AAFC-Winnipeg	Assiniboia/Omskij	3.14464	+	+	++
01G04-CC5B	AAFC-Winnipeg	Assiniboia/Omskij	3.14464	+	+	++
04P07B-GY5E	AAFC-Winnipeg	OT2022/Leggett	3.14464	+	+	++
04P08-DN5D	AAFC-Winnipeg	OT2022/01RAT23	3.14464	+	+	++
LAO-882-036	AAFC-Winnipeg	CDC Dancer//Paul/AC Kaufmann	3.14464	+	+	++
LAO-883-010	AAFC-Winnipeg	OT7000//Paul/AC Kaufmann	3.14464	+	+	++
02G13-AR1C	AAFC-Winnipeg	Baragan/Pinnacle//Ronald	3.37051	+	+	++
02G31-NN4B	AAFC-Winnipeg	W97254/Pinnacle//Assiniboia/Omskij	3.37051	+	+	++
03P26A-BV3A	AAFC-Winnipeg	01RAT26/CDC Sol-Fi	3.37051	+	+	++
04P07A-BK3A	AAFC-Winnipeg	Leggett/OT2022	3.37051	+	+	++
04P07B-FR3B	AAFC-Winnipeg	OT2022/Leggett	3.37051	+	+	++
04P07A-AA4D	AAFC-Winnipeg	Leggett/OT2022	3.59637	+	+	++
04P07B-GN1C	AAFC-Winnipeg	OT2022/Leggett	3.59637	+	+	++
04P07B-HC2A	AAFC-Winnipeg	OT2022/Leggett	3.59637	+	+	++
Summit (00P08-BD1A)	AAFC-Winnipeg	AC Ronald/OT299	3.59637	+	+	++
LAO-900-042	AAFC-Winnipeg	Paul/Kaufmann//Ronald	3.82224	+	+	++
Leggett	AAFC-Winnipeg	OT294/Pc94	4.04811	+	+	++
04P08-CZ3C	AAFC-Winnipeg	OT2022/01RAT23	4.04811	+	+	++
02G13-BR1C	AAFC-Winnipeg	Baragan/Pinnacle//Ronald	4.49984	+	+	++
04P08-DE5A	AAFC-Winnipeg	OT2022/01RAT23	4.49984	+	+	++
02G22-LK1A	AAFC-Winnipeg	AC Mustang/Baragan//01HN3021	4.7257	+	+	++
04P06A-CY5D	AAFC-Winnipeg	Leggett/01RAT23	4.7257	+	+	++
04P08-EJ3B	AAFC-Winnipeg	OT2022/01RAT23	4.7257	+	+	++
07P08-A04	AAFC-Winnipeg	ND9508252-75-5//03P22A-BM1/Pc97	4.7257	+	+	++
LAO-1099-011A	AAFC-Winnipeg	CR245-Dw//Paul/AC Kaufmann	5.17743	+	+	++
LAO-1099-011C	AAFC-Winnipeg	CR245-Dw//Paul/AC Kaufmann	5.4033	+	+	++
OT3050	CDC-Saskatchewan	OT399/Freddy	5.85503	-	-	--
OT3047	CDC-Saskatchewan	OT393/OA019-1	6.53263	-	-	--
SA070270	CDC-Saskatchewan	Ajay/OT399+C156	6.53263	-	-	--
OT3046	CDC-Saskatchewan	OT392/OT557	6.75849	-	-	--
CDC Orrin	CDC-Saskatchewan	OT349/J775-1	7.66196	-	-	--
Triactor	CDC-Saskatchewan	SW9619019/Stork	7.88782	-	-	--
SA070906	CDC-Saskatchewan	CDC Sol-Fi/OT399	3.14464	+	-	+-
SA070513	CDC-Saskatchewan	SA01714/99-511Cn161	3.44723	+	-	+-
Derby	CDC-Saskatchewan	Calibre/Cascade	5.85503	+	-	+-
OT399	CDC-Saskatchewan	OT368/Gem	4.04811	-	+	-+
SA070576	CDC-Saskatchewan	OT559/CDC ProFi	4.7257	-	+	-+
SA071760	CDC-Saskatchewan	CDC Weaver/Vista	5.17743	-	+	-+
OT3037	CDC-Saskatchewan	AC AssS42/OT385	5.62917	-	+	-+
SA070367	CDC-Saskatchewan	TAM2002/CDC ProFi	5.62917	-	+	-+
SA070469	CDC-Saskatchewan	OT399/ABSP14-6	5.62917	-	+	-+
OT3045	CDC-Saskatchewan	OT3002/OT394	5.82803	-	+	-+
SA070089	CDC-Saskatchewan	CDC Dancer/CDC ProFi	5.85503	-	+	-+
SA071369	CDC-Saskatchewan	SO02249/OT3013	5.85503	-	+	-+
SA071405	CDC-Saskatchewan	CDC Weaver/Betania	5.85503	-	+	-+
SA071616	CDC-Saskatchewan	SO03224/Betania	5.85503	-	+	-+
CDC Minstrel	CDC-Saskatchewan	OT293/CDC Dancer	6.0809	-	+	-+
OT3040	CDC-Saskatchewan	OT3002/OT394	6.0809	-	+	-+
SA070655	CDC-Saskatchewan	OT399/CDC Dancer	6.0809	-	+	-+
SA070712	CDC-Saskatchewan	Leggett/CDC Orrin	6.16957	-	+	-+
SA070860	CDC-Saskatchewan	CDC Weaver/98Ab6491	6.30676	-	+	-+
OT3039	CDC-Saskatchewan	OT3004/CDC-01-499-04-227	6.53263	-	+	-+
SA070972	CDC-Saskatchewan	94-116Cn4/1/CDC Weaver	6.53263	-	+	-+
SA070845	CDC-Saskatchewan	96Ab8597/CDC Weaver	6.72055	-	+	-+
OT3028	CDC-Saskatchewan	AC Goslin/SA96400	7.21023	-	+	-+
OT3036	CDC-Saskatchewan	OT396/HiFi	7.21023	-	+	-+
OT3048	CDC-Saskatchewan	CDC Sol-Fi/HiFi	2.91878	+	+	++
SA051172	CDC-Saskatchewan	CDC Sol-Fi/HiFi	2.91878	+	+	++
SA070631	CDC-Saskatchewan	Jordan/SA01594	3.14464	+	+	++
Bw4903	CDC-Saskatchewan	INTA, Barrow Station, Tres Arroyos, Argentina	3.37051	+	+	++
SA061148	CDC-Saskatchewan	SA98741-11/CDC ProFi	3.59637	+	+	++
SA070444	CDC-Saskatchewan	OT3007/SA99940	3.82224	+	+	++
SA060830	CDC-Saskatchewan	OT399/OT2030	4.27397	+	+	++
SA070592	CDC-Saskatchewan	Jordan/CDC Orrin	4.49984	+	+	++
SA060605	CDC-Saskatchewan	X7535-14/OT3002	4.58619	+	+	++
Bw103	CDC-Saskatchewan	INTA, Barrow Station, Tres Arroyos, Argentina	4.7257	+	+	++
CDC Weaver	CDC-Saskatchewan	OT369/OT2007	4.95157	+	+	++
SA070781	CDC-Saskatchewan	CDC Weaver/OT572	4.95157	+	+	++
Bw1103	CDC-Saskatchewan	INTA, Barrow Station, Tres Arroyos, Argentina	5.17743	+	+	++
OT7053	CDC-Saskatchewan	CR245-Dw//Paul/Kaufmann	5.62917	+	+	++
Ave117.2	CDC-Saskatchewan	INIA, Carillanca Station, Temuco, Chile	5.85503	+	+	++
Firth	Germany	CR 3/418/ Flamingsvita	6.30676	+	+	++
Maida	North Dakota State University	ND873126/ASSINIBOIA	4.7257	+	-	+-
ND060432	North Dakota State University	ND970216/ND000750	4.7257	+	-	+-
ND060418	North Dakota State University	ND931318/ND931314	4.04811	-	+	-+
ND051037	North Dakota State University	ND000306/ND980370	4.7257	-	+	-+
ND051467	North Dakota State University	ND001336/HiFi-19	5.17743	-	+	-+
ND070813	North Dakota State University	ND000824/ND010848	5.17743	-	+	-+
ND060570	North Dakota State University	ND990148/ND991293	5.21085	-	+	-+
ND061614	North Dakota State University	ND011604/ND981065	5.4033	-	+	-+
ND060235	North Dakota State University	HiFi-93/ND981442	5.85503	-	+	-+
ND060487	North Dakota State University	ND981845/HiFi-9	6.30676	-	+	-+
Bond	North Dakota State University	Avena sterilis /Golden Rain	6.44522	-	+	-+
ND060464	North Dakota State University	ND981065/ND011600	6.44522	-	+	-+
ND070388	North Dakota State University	ND011054/ND030612	6.75849	-	+	-+
ND030078	North Dakota State University	YOUNGS/ND980479	1.56358	+	+	++
ND000861	North Dakota State University	ND950524/HiFi	2.01531	+	+	++
ND060223	North Dakota State University	HiFi-9/ND980370	2.01531	+	+	++
ND050506	North Dakota State University	ND981906/RONALD	2.24118	+	+	++
ND061868	North Dakota State University	HiFi/IAN979-5-1-22	2.24118	+	+	++
ND050578	North Dakota State University	ND990232/ND970216	2.46705	+	+	++
ND060182	North Dakota State University	CDC Dancer/ND011608	2.46705	+	+	++
ND050490	North Dakota State University	ND981903/ND990232	2.69291	+	+	++
ND051306	North Dakota State University	ND000811/ND980671	2.69291	+	+	++
ND051513	North Dakota State University	ND001444/HiFi-51	2.69291	+	+	++
ND060249	North Dakota State University	HiFi-117/HiFi SR1	2.69291	+	+	++
ND060342	North Dakota State University	Killdeer/ND000931	2.69291	+	+	++
ND071063	North Dakota State University	ND011616/ND9508252-7-2 Drov/Jud BG	2.69291	+	+	++
ND040196	North Dakota State University	ND931314/Souris	2.73463	+	+	++
ND051312	North Dakota State University	ND000811/ND980671	3.14464	+	+	++
ND060449	North Dakota State University	ND980671/Souris	3.14464	+	+	++
ND060897	North Dakota State University	ND000824/ND010278	3.14464	+	+	++
ND061975	North Dakota State University	Otana//M2609/Otana	3.14464	+	+	++
ND060111	North Dakota State University	96-503 Cn32/ND990232	3.37051	+	+	++
ND060507	North Dakota State University	ND981887/ND011288	3.37051	+	+	++
ND061097	North Dakota State University	ND001018/Souris	3.37051	+	+	++
ND081924	North Dakota State University	Triple Crown/ ND030220	3.37051	+	+	++
ND060925	North Dakota State University	ND000865/ND991056	3.43263	+	+	++
ND001397	North Dakota State University	BG27/BG25	3.59637	+	+	++
ND051069	North Dakota State University	ND000490/ND000916	3.59637	+	+	++
ND061590	North Dakota State University	ND011598/ND000223	3.59637	+	+	++
ND071521	North Dakota State University	ND031348/ND951394	3.59637	+	+	++
ND040492	North Dakota State University	ND970216/Souris	3.70828	+	+	++
ND051236	North Dakota State University	ND000798/ND980370	3.82224	+	+	++
ND060652	North Dakota State University	ND990355/ND000802	3.82224	+	+	++
ND071694	North Dakota State University	ND873126/Morton	3.82224	+	+	++
ND072258	North Dakota State University	ND990118/ND030288	3.82224	+	+	++
ND050017	North Dakota State University	HiFi-11/ND001407	4.04982	+	+	++
ND080724	North Dakota State University	Drover/MN00207	4.27397	+	+	++
ND061813	North Dakota State University	Tri.Crown/ND010074	4.49984	+	+	++
ND020290 (PO 808)	North Dakota State University	MN97112/ND971454	6.30676	+	+	++
Kolbu	Norway	unknown/unknown	6.0809	-	-	--
Olram	Norway	Sv692013/POL	6.0809	-	-	--
Odal	Norway	Guldregn /Foredlad Dalahavre	6.53263	-	-	--
Moholt	Norway	Voll /Palu	6.75849	-	-	--
Nudist	Norway	Nudist	7.21023	-	-	--
ARDENTE	Norway	KANTON/BELINDA	7.43609	-	-	--
Kapp	Norway	Grakall /Tador	7.43609	-	-	--
Grenader	Norway	Hedmarkshavre/Hedmarkshavre	7.66196	-	-	--
Lena	Norway	Sang /Unisignum	7.66196	-	-	--
Ringsaker	Norway	Ringsaker	7.88782	-	-	--
LIPOPLUS	Norway	BELINDA/MATILDA	8.11369	-	-	--
Biri	Norway	Grakall/Lena	8.11369	-	-	--
Gere	Norway	Gere	8.11369	-	-	--
Nes	Norway	Nes	8.11369	-	-	--
CIRCLE	Norway	Sv 92158/Sv 923793	8.56542	-	-	--
POL	Norway	Bambu/Norum 206	4.23719	+	-	+-
Grane	Norway	unknown/unknown	6.30676	+	-	+-
GN04399	Norway	GN04399	4.95157	-	+	-+
Clintland 60	Purdue University	Clintland/unnamed_9214	6.0809	-	-	--
Tyler	Purdue University	Clintland 60 /unnamed_4021	7.21023	-	-	--
Clintland 64	Purdue University	unnamed_6497/unnamed_9222	7.39831	-	-	--
Tippecanoe	Purdue University	Clntland 60/unnamed_4021	7.43609	-	-	--
Clinton 59	Purdue University	unnamed_6925/Bond	7.66196	-	-	--
Porter	Purdue University	P623A1-1-9-1/Stout	4.04811	+	-	+-
Anthony	Purdue University	White Tartar/Victory	5.17743	+	-	+-
Putnam 61	Purdue University	Putnam /unnamed_8806	5.17743	+	-	+-
Clintland	Purdue University	Clinton 59 /unnamed_5257	6.75849	+	-	+-
Allen	Purdue University	unnamed_4878 /unnamed_6500	7.21023	+	-	+-
Clintford	Purdue University	Purdue 5124 A6-4/Milford	4.7257	-	+	-+
Columbia	Purdue University	offtype plant selection from Fulghum/offtype plant selection from Fulghum	6.75849	-	+	-+
059A1-2-2-4	Purdue University	973A38-4-4-5-4-1/P9741A41-4-6	1.78945	+	+	++
001A1-24-2-4-1-3	Purdue University	P8669C2-6-4-16-7-6/94163A2-4-2-2-5	2.69291	+	+	++
0216A1-1-55	Purdue University	OO1A1-4/9413RB1-2-32-1.-2	2.69291	+	+	++
Excel	Purdue University	P9741A41-4-6/P9741A41-4-6	2.69291	+	+	++
026A1-88-2-2	Purdue University	001A1/P971A10-4-6	2.91878	+	+	++
0514A1-16-3	Purdue University	P9741A41-4-6-86/9741A41-4-6-88	2.91878	+	+	++
8669C2-4-6-16-33	Purdue University	IL79-4924/P7869D1-5-3-4	2.91878	+	+	++
0222A1-21-7-5-1-1	Purdue University	SA00207-2 / Robust	3.14464	+	+	++
0513A1-18-5	Purdue University	9741A41-4-6-32/9741A41-4-6-88	3.14464	+	+	++
0528A1-1	Purdue University	Woodburn-l/9741A41-4-6-32//9741A41-4-6-32	3.14464	+	+	++
Woodburn	Purdue University	P8674B1/4/Classic/3/P9337A2/8674B1//WI X6141-2/909A23	3.14464	+	+	++
021A1-78-1-5	Purdue University	5978A29-13-2-1,-2/P971A10-4-6	3.37051	+	+	++
027A1-87-8-1	Purdue University	SA99297-1/P971A10-4-6	3.37051	+	+	++
055A1-3-5-3	Purdue University	9741A41-4-6-88/ND95171E	3.37051	+	+	++
Classic	Purdue University	Ogle /unnamned_9285	3.37051	+	+	++
0219A1-84-4-4-4-4	Purdue University	OO1A1-5/Robust	3.59637	+	+	++
0541A1-1	Purdue University	9741A41-4-6-32/98101A1-1-4-3//9876Gl-2-1-5	3.59637	+	+	++
IN09201	Purdue University	IN09201	3.59637	+	+	++
Robust	Purdue University	P973A38-9-3/P973A38-9-3	3.59637	+	+	++
971A9-7-4-11	Purdue University	8674B1-2-4-2 /4/Classic/3/9337A2-2-4/8674B1-2-4-2//WI X6141-2/P909A23-1	3.82224	+	+	++
9876C1-2-1-5-2-4-1	Purdue University	8669C2-6-4-16-1/ACC3028_A.STERILIS//95211RD1-4	4.04811	+	+	++
053B1-95	Purdue University	9741A41-4-6-32/ND991293	4.49984	+	+	++
AVENY	Sweden	BELINDA/SW 951865	7.21023	-	-	--
SW VAASA	Sweden	Sv 841034/Sv 83626	7.21023	-	-	--
BARRA	Sweden	SELMA KM	7.43609	-	-	--
SW INGEBORG	Sweden	Sv 88359/SILVANO	7.43609	-	-	--
CILLA	Sweden	A 83180/STIL	7.88782	-	-	--
FREJA	Sweden	Vg 75842/DULA	7.88782	-	-	--
GUNHILD	Sweden	Sv 97707/SANNA	8.11369	-	-	--
SW KERSTIN	Sweden	PETRA/BALETT	8.56542	-	-	--
Lennon	University of Aberystwyth	MF9018-11801/13174Cn3/6n	6.0809	+	-	+-
Zuton	University of Aberystwyth	12799Cn4/6n /Bullion	6.25785	+	-	+-
Racoon	University of Aberystwyth	Krypton/91-221Cn4	6.98436	+	-	+-
Bullion	University of Aberystwyth	08974CnI/1/08944Cn1	6.75849	-	+	-+
IL2250-15 (PI641978)	University of Illinois at Urbana-Champaign	Clintland 64*5/IL86-5698	6.98436	-	-	--
IL2294-2 (PI641997)	University of Illinois at Urbana-Champaign	Clintland 64*5/IL86-6404	6.98436	-	-	--
IL2294-1 (PI641996)	University of Illinois at Urbana-Champaign	Clintland 64*5/IL86-6404	6.30676	+	-	+-
IL05-8515	University of Illinois at Urbana-Champaign	IL00-4858/IL2838-1	3.37051	-	+	-+
IL05-1705	University of Illinois at Urbana-Champaign	OA1021-1/IL00-4858	4.04811	-	+	-+
IL2250-3 (PI641976)	University of Illinois at Urbana-Champaign	Clintland 64*5/IL86-5698	4.95157	-	+	-+
IL00-654	University of Illinois at Urbana-Champaign	Brawn/IL95-8346	1.56358	+	+	++
IL2901 (PI641968)	University of Illinois at Urbana-Champaign	IL86-5698/IL86-1156//Ogle/IL86-6404	1.56358	+	+	++
IL02-8658	University of Illinois at Urbana-Champaign	Tack/Spurs	1.78945	+	+	++
IL05-10015	University of Illinois at Urbana-Champaign	IL00-8279/IL00-8622	1.78945	+	+	++
IL05-9330	University of Illinois at Urbana-Champaign	IL00-8007/Spurs	1.78945	+	+	++
IL86-6404 (PI539874)	University of Illinois at Urbana-Champaign	IL74-5234/IL75-5662//IL81-1454	1.78945	+	+	++
IL05-10069	University of Illinois at Urbana-Champaign	IL00-8439/IL98-10145	2.01531	+	+	++
IL05-3928	University of Illinois at Urbana-Champaign	IL98-2344/IL00-8279	2.01531	+	+	++
IL3555 (PI641970)	University of Illinois at Urbana-Champaign	IL86-5698/IL86-1156//Ogle/IL86-6404	2.01531	+	+	++
IL86-5698 (PI539875)	University of Illinois at Urbana-Champaign	IL74-5234/IL75-5662//IL81-1454	2.01531	+	+	++
IL03-7936	University of Illinois at Urbana-Champaign	IL96-16806/IL98-18614	2.24118	+	+	++
IL04-2727	University of Illinois at Urbana-Champaign	Sesqui/IL3538	2.24118	+	+	++
IL04-3664	University of Illinois at Urbana-Champaign	Spurs/IL96-11037	2.24118	+	+	++
IL04-4410	University of Illinois at Urbana-Champaign	IL96-3151/IL98-14767	2.24118	+	+	++
IL05-3806	University of Illinois at Urbana-Champaign	IL98-2344/Buckskin	2.46705	+	+	++
IL02-5630	University of Illinois at Urbana-Champaign	IL95-1555/IL97-18116	2.69291	+	+	++
IL03-2658	University of Illinois at Urbana-Champaign	IL94-784/IL94-3961	2.69291	+	+	++
IL2838 (PI641966)	University of Illinois at Urbana-Champaign	IL86-5698/IL86-1156//Ogle/IL86-6404	2.69291	+	+	++
IL05-3337	University of Illinois at Urbana-Champaign	IL96-10351/OA1021-1	2.91878	+	+	++
IL05-6223	University of Illinois at Urbana-Champaign	IL99-1515/OA1021-1	2.91878	+	+	++
IL2815 (PI641965)	University of Illinois at Urbana-Champaign	IL86-5698/IL86-1156//Ogle/IL86-6404	2.91878	+	+	++
IL02-8011	University of Illinois at Urbana-Champaign	Tack/IL94-3961	3.14464	+	+	++
IL05-11942	University of Illinois at Urbana-Champaign	P971A9-7-4/IL00-8279	3.14464	+	+	++
IL06-1161	University of Illinois at Urbana-Champaign	P971A10-4-6/IL00-7931	3.14464	+	+	++
IL2250-18 (PI641979)	University of Illinois at Urbana-Champaign	Clintland 64*5/IL86-5698	3.14464	+	+	++
IL75-5665	University of Illinois at Urbana-Champaign	Coker 227//Clintford/Portal	3.14464	+	+	++
IL98-10145	University of Illinois at Urbana-Champaign	IL88-854/IL90-7147	3.14464	+	+	++
IL02-10836	University of Illinois at Urbana-Champaign	IL97-19238/SD 97852	3.37051	+	+	++
IL2294-3 (PI641998)	University of Illinois at Urbana-Champaign	Clintland 64*5/IL86-6404	3.37051	+	+	++
IL2250-14 (PI641977)	University of Illinois at Urbana-Champaign	Clintland 64*5/IL86-5698	3.37051	+	+	++
IL75-5743	University of Illinois at Urbana-Champaign	Coker 227//CI5068/CI 8074	3.37051	+	+	++
IL05-9931	University of Illinois at Urbana-Champaign	IL00-8279/IL00-8622	3.82224	+	+	++
IL05-9948	University of Illinois at Urbana-Champaign	IL00-8279/IL00-8622	3.82224	+	+	++
IL06-3258	University of Illinois at Urbana-Champaign	Buckskin/Winona	3.82224	+	+	++
IL06-3751	University of Illinois at Urbana-Champaign	IL00-205/Buckskin	4.04811	+	+	++
IL86-4189	University of Illinois at Urbana-Champaign	Lang/IL75-5662//IL79-1776	4.04811	+	+	++
IL06-5456	University of Illinois at Urbana-Champaign	IL00-4827/Buckskin	4.27397	+	+	++
IL2294-8 (PI641999)	University of Illinois at Urbana-Champaign	Clintland 64*5/IL86-6404	4.7257	+	+	++
IL05-1778	University of Illinois at Urbana-Champaign	OA1021-1/IL00-8279	4.95157	+	+	++
MN08139	University of Minnesota	Morton/SA02880	5.62917	+	-	+-
MN08238	University of Minnesota	ND010786//SA01511/Leonard	5.62917	+	-	+-
Andrew	University of Minnesota	Bond/Rainbow	6.0809	+	-	+-
MN08242	University of Minnesota	SO03244//MN862055/MN00206	4.27397	-	+	-+
MN06239	University of Minnesota	Sask01T-602-05-06/MN01117	5.17743	-	+	-+
MN08132	University of Minnesota	Sask01T-602-05-06/MN00206//MN03115	5.4033	-	+	-+
MN08254	University of Minnesota	MN02155/3wSQC3-15	6.0809	-	+	-+
MN08251	University of Minnesota	SA04305/Loyal	6.75849	-	+	-+
MN07210	University of Minnesota	Sesqui*2/Bettong//MN02108	2.24118	+	+	++
MN08222	University of Minnesota	ACAssiniboia/S42/OT394=SO04600	2.24118	+	+	++
MN08268	University of Minnesota	MN03119/MN03205	2.24118	+	+	++
MN08146	University of Minnesota	MN02218/3wSQC3-10	2.46705	+	+	++
MN06108	University of Minnesota	SD986600/ND981502	2.69291	+	+	++
MN08266	University of Minnesota	MN02231/MN03205	2.69291	+	+	++
MN08106	University of Minnesota	Sesqui/WIX7571-1//Kame	2.91878	+	+	++
MN08253	University of Minnesota	MN02218/3wSQC3-10	2.91878	+	+	++
MN08260	University of Minnesota	MN01117/WIX7571-1	2.91878	+	+	++
MN08160	University of Minnesota	IL99-8803/Sesqui	3.14464	+	+	++
MN08217	University of Minnesota	OT2008/OT394=SA060201	3.14464	+	+	++
MN08230	University of Minnesota	W98241/CDCORRIN//ND010426	3.14464	+	+	++
MN06125	University of Minnesota	IL99-8803/MN01135	3.37051	+	+	++
MN07203	University of Minnesota	Morton/IL95-1241	3.59637	+	+	++
MN08130	University of Minnesota	IL99-912/MN00206//Loyal	3.59637	+	+	++
MN08212	University of Minnesota	OT2022/OT3006=SA061027	3.59637	+	+	++
MN08150	University of Minnesota	MN02231/MN03205	3.82224	+	+	++
MN08252	University of Minnesota	SA04913/MN02225	3.82224	+	+	++
MN08262	University of Minnesota	ACAss/S42/OT394	4.04811	+	+	++
MN06109	University of Minnesota	SD986600/ND981502	4.27397	+	+	++
MN08123	University of Minnesota	Sesqui/WIX7571-1//Kame	4.27397	+	+	++
MN08131	University of Minnesota	Morton//IL99-912/MN00206	4.27397	+	+	++
MN08243	University of Minnesota	Sesqui/WIX7571-1//SA03668	4.49984	+	+	++
MN08225	University of Minnesota	3wSCC2-15/MN03205	4.7257	+	+	++
MN08211	University of Minnesota	ACAss/S42/SA01717=SA060726	4.95157	+	+	++
MN08234	University of Minnesota	Morton//IL99-912/MN00206	4.95157	+	+	++
MN08270	University of Minnesota	MN02231/SO04390	4.95157	+	+	++
MN08129	University of Minnesota	Kame//IL99-912/MN00206	5.17743	+	+	++
MN08155	University of Minnesota	UFRGS952521/X7464-4	5.17743	+	+	++
MN08124	University of Minnesota	Sesqui/WIX7571-1//ND010426	5.4033	+	+	++
MN08134	University of Minnesota	SA03668/MN02231	5.4033	+	+	++
MN08137	University of Minnesota	SA03668/Morton	5.4033	+	+	++
X9487-4	University of Wisconsin	X8402-2/X9191-5	4.27397	+	-	+-
X9474-2	University of Wisconsin	X8177-1/X8341-3	5.17743	-	+	-+
X9492-1	University of Wisconsin	X8416-2/X8175-3	6.0809	-	+	-+
X9082-1	University of Wisconsin	X7822-3/X7066-5	2.24118	+	+	++
X9386-1	University of Wisconsin	X8188-5/X8163-2	2.46705	+	+	++
X9195-6	University of Wisconsin	X8208-5/ND961161	2.69291	+	+	++
X9396-1	University of Wisconsin	X8191-8/X8179-1	2.69291	+	+	++
X9396-4	University of Wisconsin	X8191-8/X8179-1	2.69291	+	+	++
X9410-1	University of Wisconsin	X8342-1/X8179-1	2.69291	+	+	++
X9487-1	University of Wisconsin	X8402-2/X9191-5	2.69291	+	+	++
X8787-1	University of Wisconsin	X7535-9/X7395-4	2.91878	+	+	++
X9200-4	University of Wisconsin	OA981-9/X8208-6	2.91878	+	+	++
X9258-5	University of Wisconsin	X8175-2/DRUMLIN	2.91878	+	+	++
X9290-2	University of Wisconsin	X8208-6/DRUMLIN	2.91878	+	+	++
X8826-1	University of Wisconsin	IL92-7186/X6356-2	3.14464	+	+	++
X9270-4	University of Wisconsin	X8191-2/X7571-1	3.14464	+	+	++
X9375-1	University of Wisconsin	X8170-3/X8179-1	3.14464	+	+	++
X8903-2	University of Wisconsin	X7728-3/X7509-1	3.24813	+	+	++
X8791-1	University of Wisconsin	X7571-1/X6984-3	3.37051	+	+	++
X9287-2	University of Wisconsin	X8208-6/X7464-4	3.37051	+	+	++
X9414-1	University of Wisconsin	X8342-6/X8254-5	3.37051	+	+	++
X9498-1	University of Wisconsin	X8470-6/X8163-2	3.37051	+	+	++
X9221-6	University of Wisconsin	X8163-1/ND961161	3.59637	+	+	++
X9221-8	University of Wisconsin	X8163-1/ND961161	3.59637	+	+	++
X9253-1	University of Wisconsin	X8163-1/X8179-1	3.59637	+	+	++
X9368-1	University of Wisconsin	X8163-2/X8342-6	3.59637	+	+	++
X9392-1	University of Wisconsin	X8191-5/X8463-3	3.59637	+	+	++
X9395-2	University of Wisconsin	X8191-8/X7994-2	3.59637	+	+	++
X9509-3	University of Wisconsin	X8377-1/X8179-1	3.82224	+	+	++
X9150-1	University of Wisconsin	X7994-2/Gem	4.04811	+	+	++
X9195-2	University of Wisconsin	X8208-5/ND961161	4.04811	+	+	++
X9410-2	University of Wisconsin	X8342-1/X8179-1	4.04811	+	+	++
X9435-1	University of Wisconsin	X8463-3/X8179-1	4.04811	+	+	++
X9500-6	University of Wisconsin	X8470-6/X8177-1	4.04811	+	+	++
X9507-1	University of Wisconsin	X8210-2/X8377-1	4.04811	+	+	++
X8995-4	University of Wisconsin	OA966-1/Vista	4.27397	+	+	++
X9285-1	University of Wisconsin	X8313-2/X7766-1	4.27397	+	+	++
X9500-2	University of Wisconsin	X8470-6/X8177-1	4.27397	+	+	++
X9507-3	University of Wisconsin	X8210-2/X8377-1	4.27397	+	+	++
X9509-4	University of Wisconsin	X8377-1/X8179-1	4.40629	+	+	++
X9422-1	University of Wisconsin	X8177-1/X8254-5	4.49984	+	+	++
X9439-1	University of Wisconsin	ND9508252/X8341-3	4.49984	+	+	++
X9449-1	University of Wisconsin	OA021-2/X8341-3	4.49984	+	+	++
X9503-1	University of Wisconsin	X7994-2/X8470-6	4.49984	+	+	++
X9421-3	University of Wisconsin	X8177-1/X7535-14	4.7257	+	+	++
X9384-2	University of Wisconsin	X8184-2/X8463-3	4.95157	+	+	++
X9192-5	University of Wisconsin	X8191-2/ND961161	5.17743	+	+	++
HA05AB38-22	USDA-ARS Aberdeen	97Ab8510/90Ab1322	6.30676	-	-	--
99Ab10937	USDA-ARS Aberdeen	MN83207/74Ab2608	6.53263	-	-	--
HA05AB29-39	USDA-ARS Aberdeen	AbSP 9-2/MN 94112	6.75849	-	-	--
HA08-03X31-1	USDA-ARS Aberdeen	99Ab11899/TAMO7-3	6.75849	-	-	--
99Ab10987	USDA-ARS Aberdeen	90Ab1322/Monida	6.98436	-	-	--
99Ab11227	USDA-ARS Aberdeen	90Ab1322/SP3-2	6.98436	-	-	--
HA05AB41-38	USDA-ARS Aberdeen	84Ab358/95Ab12729	6.98436	-	-	--
98Ab7265	USDA-ARS Aberdeen	Corbit/88Ab3073	6.30676	+	-	+-
HA08-03X49-1	USDA-ARS Aberdeen	CDC Dancer/Monida	5.17743	-	+	-+
97Ab7767	USDA-ARS Aberdeen	IL81-2570/83Ab3250	5.4033	-	+	-+
99Ab10971	USDA-ARS Aberdeen	90Ab1322/Monida	5.4033	-	+	-+
02Ab6655	USDA-ARS Aberdeen	95Ab1284/Powell	5.62917	-	+	-+
95Ab12770	USDA-ARS Aberdeen	86Ab1867/87Ab5597	5.62917	-	+	-+
HA05AB42-20	USDA-ARS Aberdeen	P909A23-1/AbSP9-2	5.62917	-	+	-+
99Ab11136	USDA-ARS Aberdeen	90Ab1322/91Ab2	5.85503	-	+	-+
99Ab11787	USDA-ARS Aberdeen	91Ab2/SP9-7	5.85503	-	+	-+
HA05AB36-33	USDA-ARS Aberdeen	96Ab8796/95Ab12743	5.85503	-	+	-+
HA05AB16-31	USDA-ARS Aberdeen	Powell/96Ab9074	5.90138	-	+	-+
00Ab7085	USDA-ARS Aberdeen	90Ab 1322/Ab Sp9-2	6.0809	-	+	-+
HA05AB10-47	USDA-ARS Aberdeen	95Ab1284/Powell	6.0809	-	+	-+
HA05AB10-51	USDA-ARS Aberdeen	95Ab1284/Powell	6.0809	-	+	-+
HA05AB21-7	USDA-ARS Aberdeen	90Ab1322/ND930122	6.0809	-	+	-+
HA05AB22-9	USDA-ARS Aberdeen	94Ab5543/ND 930122	6.0809	-	+	-+
HA08-03X09-1	USDA-ARS Aberdeen	98Ab6346/TAMO6-4	6.0809	-	+	-+
00Ab6963	USDA-ARS Aberdeen	82Ab 248/Ab Sp9-2	6.30676	-	+	-+
00Ab7006	USDA-ARS Aberdeen	90Ab 1322/Ab Sp9-2	6.30676	-	+	-+
00Ab6711	USDA-ARS Aberdeen	83Ab 3250/Ab Sp9-2	6.53263	-	+	-+
02Ab5836	USDA-ARS Aberdeen	95AB1284/Powell	6.53263	-	+	-+
02Ab6078	USDA-ARS Aberdeen	95Ab1284/Powell	6.53263	-	+	-+
99Ab11098	USDA-ARS Aberdeen	90Ab1322/91Ab2	6.53263	-	+	-+
HA05AB35-16	USDA-ARS Aberdeen	95Ab12743/90Ab1322	6.53263	-	+	-+
HA05AB9-52	USDA-ARS Aberdeen	91Ab502/ND930122	6.53263	-	+	-+
HA05AB9-32	USDA-ARS Aberdeen	91Ab502/ND930122	6.71341	-	+	-+
00Ab6112	USDA-ARS Aberdeen	94Ab 6921/Ajay	6.75849	-	+	-+
02HO-209	USDA-ARS Aberdeen	IA91001-2/Powell//Powell	6.75849	-	+	-+
HA05AB20-1	USDA-ARS Aberdeen	82Ab248/ND930122	6.75849	-	+	-+
95Ab13050	USDA-ARS Aberdeen	84Ab825/86Ab5259	7.43609	-	+	-+
HA05AB29-17	USDA-ARS Aberdeen	AbSP 9-2/MN 94112	2.91878	+	+	++
HA05AB34-48	USDA-ARS Aberdeen	90Ab1620/95Ab12743	2.91878	+	+	++
HA05AB53-40	USDA-ARS Aberdeen	94Ab5326/95Ab10854	3.37051	+	+	++
02HO-139	USDA-ARS Aberdeen	Maverick/IA91324-2	4.27397	+	+	++
97Ab7761	USDA-ARS Aberdeen	IL81-2570/83Ab3250	4.27397	+	+	++
HA05AB38-39	USDA-ARS Aberdeen	97Ab8510/90Ab1322	4.27397	+	+	++
HA08-03X45-1	USDA-ARS Aberdeen	Ajay/TAMO5-4	4.27397	+	+	++
00Ab8118	USDA-ARS Aberdeen	90Ab 1322/Derby	4.68161	+	+	++
99Ab11391	USDA-ARS Aberdeen	87Ab6153/SP3-9	6.30676	+	+	++
Pl263412-1	USDA-ARS Minnesota	selection from Red Algerian No.31	6.53263	-	-	--
CI1712-5	USDA-ARS Minnesota	Siberian selection (Ottawa)	6.75849	-	-	--
PI266887-1	USDA-ARS Minnesota	San Jose (Portugal)	8.11369	-	-	--
PI260616-1	USDA-ARS Minnesota	Amarela 5282 FB 32 (Brazil)	5.62917	+	-	+-
CI8000-4	USDA-ARS Minnesota	AR 2-31-20 (Arkansas)	6.75849	+	+	++
